# Supplementary material for: The Cultural Brain Hypothesis: How culture drives brain expansion, sociality, and life history
Source: PLoS Comput Biol. 2018 Nov 8;14(11):e1006504. doi: 10.1371/journal.pcbi.1006504 (PMC6224031; doi:10.1371/journal.pcbi.1006504)
Supplement: S1 Code — (GZ) [file pcbi.1006504.s002.gz]

Archive with 24 entries (18 files):
- CBH_Code
- CBH_Code/agent.cpp
- CBH_Code/agent.h
- CBH_Code/commonfunctions.cpp
- CBH_Code/commonfunctions.h
- CBH_Code/main.cpp
- CBH_Code/subpop.cpp
- CBH_Code/subpop.h
- CBH_Code/Tests
- CBH_Code/Tests/GtestCmake
- CBH_Code/Tests/GtestCmake/clean_cmake.sh
- CBH_Code/Tests/GtestCmake/CMakeLists.txt
- CBH_Code/Tests/GtestCmake/include
- CBH_Code/Tests/GtestCmake/include/agent.h
- CBH_Code/Tests/GtestCmake/include/commonfunctions.h
- CBH_Code/Tests/GtestCmake/README
- CBH_Code/Tests/GtestCmake/src
- CBH_Code/Tests/GtestCmake/src/agent.cpp
- CBH_Code/Tests/GtestCmake/src/CMakeLists.txt
- CBH_Code/Tests/GtestCmake/src/commonfunctions.cpp
- CBH_Code/Tests/GtestCmake/src/main.cpp
- CBH_Code/Tests/GtestCmake/src_test
- CBH_Code/Tests/GtestCmake/src_test/AllTests.cpp
- CBH_Code/Tests/GtestCmake/src_test/CMakeLists.txt
