# Supplementary material for: The Cultural Brain Hypothesis: How culture drives brain expansion, sociality, and life history
Source: PLoS Comput Biol. 2018 Nov 8;14(11):e1006504. doi: 10.1371/journal.pcbi.1006504 (PMC6224031; doi:10.1371/journal.pcbi.1006504)
Supplement: S1 Code — (GZ) [file pcbi.1006504.s002.gz › CBH_Code/agent.cpp]

/*
 * agent.cpp
 *
 *  Created on: Jul 25, 2012
 *      Author: mike
 */
#include "agent.h"
#include <stdio.h>
#include <stdlib.h>
#include <vector>
#include <iostream>
#include <fstream>
#include <sstream>
#include <string>

using namespace std;

// warning: if double value can be written as an integer, it is converted to an integer in output
std::string Agent::std_output() {
	std::ostringstream output;
	output << _brain << "," << _indivLearning << "," << _obliqueLearning << "," << _learningBias << "," << _culture << ";";
	return output.str();
}


void Agent::std_input(std::string input) {
	std::vector<std::string> splitStrings;
	std::istringstream f(input);
	std::string s;
	while (getline(f, s, ',')) {
		splitStrings.push_back(s);
	}

	_brain = atof(splitStrings[0].c_str());
	_indivLearning = atof(splitStrings[1].c_str());
	_obliqueLearning = atof(splitStrings[2].c_str());
	_learningBias = atof(splitStrings[3].c_str());
	_culture = atof(splitStrings[4].c_str());
}


Agent::Agent(double b, double il, double ol, double lb, double c) {
	if (il < 0 or il>1) {
		throw new std::string("Bad indivLearning value (il):");
	}
	else if (ol < 0 or ol>1) {
		throw new std::string("Bad oblique learning value (ol):");
	}
	else if (b < 0) {
		throw new std::string("Bad brain value (b):");
	}
	else if (c < 0) {
		throw new std::string("Bad culture value (c)");
	}
	else {
		_brain = b;
		_indivLearning = il;
		_obliqueLearning = ol;
		_learningBias = lb;
		_culture = c;
		_parentCulture = 0;
	}
}

Agent::Agent() {
	_brain = 1;
	_indivLearning = 0;
	_obliqueLearning = 0;
	_learningBias = 0;
	_culture = 0;
	_parentCulture = 0;
}
