# Supplementary material for: The Cultural Brain Hypothesis: How culture drives brain expansion, sociality, and life history
Source: PLoS Comput Biol. 2018 Nov 8;14(11):e1006504. doi: 10.1371/journal.pcbi.1006504 (PMC6224031; doi:10.1371/journal.pcbi.1006504)
Supplement: S1 Code — (GZ) [file pcbi.1006504.s002.gz › CBH_Code/agent.h]

/*
 * agent.h
 *
 *  Created on: Jul 25, 2012
 *      Author: mike
 */

#ifndef AGENT_H_
#define AGENT_H_
#include <vector>
#include <string>

class Agent {
private:
	double _brain;
	double _indivLearning;
	double _obliqueLearning;
	double _learningBias;
	double _culture;
	double _parentCulture;
public:
	Agent(double brain, double indivLearning, double horizLearning, double learningBias, double culture);
	Agent();
	~Agent() { ; }
	void setBrain(double brain) { this->_brain = brain; }
	void setIndivLearning(double indivLearning) { this->_indivLearning = indivLearning; }
	void setObliqueLearning(double obliqueLearning) { this->_obliqueLearning = obliqueLearning; }
	void setLearningBias(double learningBias) { this->_learningBias = learningBias; }
	void setCulture(double culture) { this->_culture = std::min(culture, _brain); } //Caps culture at brain size
	void setParentCulture(double culture) { this->_parentCulture = culture; }

	double getBrain() { return this->_brain; }
	double getIndivLearning() { return this->_indivLearning; }
	double getObliqueLearning() { return this->_obliqueLearning; }
	double getLearningBias() { return this->_learningBias; }
	double getCulture() { return this->_culture; }
	double getParentCulture() { return this->_parentCulture; }
	std::string std_output(void);
	void std_input(std::string input);
};


#endif /* AGENT_H_ */
