# Supplementary material for: The Cultural Brain Hypothesis: How culture drives brain expansion, sociality, and life history
Source: PLoS Comput Biol. 2018 Nov 8;14(11):e1006504. doi: 10.1371/journal.pcbi.1006504 (PMC6224031; doi:10.1371/journal.pcbi.1006504)
Supplement: S1 Code — (GZ) [file pcbi.1006504.s002.gz › CBH_Code/commonfunctions.cpp]

#include <iostream>
#include <fstream>
#include <sstream>
#include <vector>
#include <string>
#include <stdio.h>
#include <stdlib.h>
#include "commonfunctions.h"
#include "agent.h"
#include "subpop.h"
#include <math.h>

using namespace std;


// determines carrying capacity for a given population cultural mean
// and given maximum population size when no adaptive knowledge has been acquired
double carryingCapacity(int scale, int minPop, double culture) {
	return scale*culture + minPop;
}

// warning: rounding takes place from double to int
// function determines the number of children that can be supported by population
int numChildren(int N0, double r, double c, int minPop, double scale) {
	/*Carrying capacity as a function of culture
	  Malthusian growth ratemultiprocessing.Process
	  N0 = current population size
	  r = generational growth rate
	  c = culture value
	*/
	return (exp(r)*N0) / (1 + ((exp(r) - 1)*N0) / (carryingCapacity(scale, minPop, c)));
}

// takes the total mean culture value of a population to a certain power
double getTotalCommunityCultureToPower(vector<Agent> subpop, double power) {
	double total = 0;
	for (vector<Agent>::iterator it = subpop.begin(); it != subpop.end(); ++it) {
		total += pow(it->getCulture(), power);
	}

	return total;
}

double getTotalCommunityCultureFromSigmoid(vector<Agent> subpop, double meanCulture, double curvature) {
	/* Mean culture is the inflection point
	 * Curvature controls how curved the sigmoid is. Less curved = more linear
	 */
	double total = 0;
	for (vector<Agent>::iterator it = subpop.begin(); it != subpop.end(); ++it) {
		total += sigmoid(it->getCulture(), meanCulture, curvature);
	}

	return total;
}

double sigmoid(double value, double inflection, double curvature) {
	return 1 / (1 + exp(-curvature*(value - inflection)));
}


double deathRate(double lambda, int rawbrain, double brain, double culture, double brainCost) {
	/* Death rate as a function of your culture and brain size.
	 * Chance of dying ranges from 0 to 1.
	 * Death rate increases with higher values of b.
	 * Death rate decreases with higher values of c.
	 * Brains cost the most when brainCost is low and the least, when brain cost is high.
	 * --- e.g. if brainCost is 100, then every brain slot increases maxDeath by 1%.
	 * --- maxDeath = 1/brainCost
	 */
	if (rawbrain <= 0) {
		return 1;
	}
	else {
		double maxDeath = brain*brain / 10000;
		return maxDeath*exp(-lambda*culture / brain);
	}
}

vector<double> getMeanPopulationParameters(vector< SubPop > population) {
	double brainTotal = 0;
	double cultureTotal = 0;
	double iLearningTotal = 0;
	double oLearningTotal = 0;
	double learningBiasTotal = 0;
	int popSize = 0;

	vector<SubPop >::iterator subpop_it = population.begin();
	vector<SubPop >::iterator subpop_end = population.end();
	for (; subpop_it != subpop_end; ++subpop_it) {
		brainTotal += subpop_it->getTotalBrain();
		cultureTotal += subpop_it->getTotalCulture();
		iLearningTotal += subpop_it->getTotalIndivLearning();
		oLearningTotal += subpop_it->getTotalObliqueLearning();
		learningBiasTotal += subpop_it->getTotalLearningBias();
		popSize += subpop_it->getSize();
	}
	vector<double> output;
	output.push_back(brainTotal / popSize);
	output.push_back(cultureTotal / popSize);
	output.push_back(iLearningTotal / popSize);
	output.push_back(oLearningTotal / popSize);
	output.push_back(learningBiasTotal / popSize);

	return output;
}

int getPopSize(vector< vector<Agent> > population) {
	int popSize = 0;

	vector<vector<Agent> >::iterator subpop_it = population.begin();
	vector<vector<Agent> >::iterator subpop_end = population.end();
	for (; subpop_it != subpop_end; ++subpop_it) {
		vector<Agent>::iterator a_it = subpop_it->begin();
		vector<Agent>::iterator a_end = subpop_it->end();
		for (; a_it != a_end; ++a_it) {
			popSize++;
		}
	}

	return popSize;
}
