# Supplementary material for: The Cultural Brain Hypothesis: How culture drives brain expansion, sociality, and life history
Source: PLoS Comput Biol. 2018 Nov 8;14(11):e1006504. doi: 10.1371/journal.pcbi.1006504 (PMC6224031; doi:10.1371/journal.pcbi.1006504)
Supplement: S1 Code — (GZ) [file pcbi.1006504.s002.gz › CBH_Code/commonfunctions.h]

/*
 * commonfunctions.h
 *
 *  Created on: Jul 25, 2012
 *      Author: mike
 */

#ifndef COMMONFUNCTIONS_H_
#define COMMONFUNCTIONS_H_

#include <vector>
#include "agent.h"

double getMeanCommunityCulture(std::vector<Agent> subpop);

int numChildren(int N0, double r, double c, int minPop, double scale);

double getTotalCommunityCultureToPower(std::vector<Agent> subpop, double power);

double getTotalCommunityCultureFromSigmoid(std::vector<Agent> subpop, double meanCulture, double curvature);

double sigmoid(double value, double inflection, double curvature);

double carryingCapacity(int minPop, double culture);

double deathRate(double lambda, int rawbrain, double brain, double culture, double brainCost);

std::vector<double> getMeanPopulationParameters(std::vector< std::vector<Agent> > population);

int getPopSize(std::vector< std::vector<Agent> > population);


#endif /* COMMONFUNCTIONS_H_ */
