# Supplementary material for: The Cultural Brain Hypothesis: How culture drives brain expansion, sociality, and life history
Source: PLoS Comput Biol. 2018 Nov 8;14(11):e1006504. doi: 10.1371/journal.pcbi.1006504 (PMC6224031; doi:10.1371/journal.pcbi.1006504)
Supplement: S1 Code — (GZ) [file pcbi.1006504.s002.gz › CBH_Code/subpop.cpp]

/*
 * subpop.cpp
 *
 *  Created on: Jun 5, 2015
 *      Author: mike
 */
#include "subpop.h"
#include "agent.h"
#include <stdio.h>
#include <stdlib.h>
#include <vector>
#include <iostream>
#include <fstream>
#include <sstream>
#include <string>

using namespace std;

SubPop::SubPop(Agent agent) {
	if (_subpop.empty()) {
		_subpop.push_back(agent);
		_popsize = 1;
		_totalParentCulture = agent.getParentCulture();
		_totalCulture = agent.getCulture();
		_totalBrain = agent.getBrain();
		_totalIndivLearning = agent.getIndivLearning();
		_totalObliqueLearning = agent.getObliqueLearning();
		_totalLearningBias = agent.getLearningBias();
	} else {
		throw new std::string("Subpop is not empty");
	}
}

SubPop::SubPop(vector<Agent> agents) {
	_subpop = agents;
	_popsize = _subpop.size();
	for (vector<Agent>::iterator it = _subpop.begin(); it != _subpop.end();
			++it) {
		_totalParentCulture += it->getParentCulture();
		_totalCulture += it->getCulture();
		_totalBrain += it->getBrain();
		_totalIndivLearning += it->getIndivLearning();
		_totalObliqueLearning += it->getObliqueLearning();
		_totalLearningBias += it->getLearningBias();
	}
}

SubPop::SubPop() {
	_popsize = 0;
	_totalParentCulture = 0;
	_totalCulture = 0;
	_totalBrain = 0;
	_totalIndivLearning = 0;
	_totalObliqueLearning = 0;
	_totalLearningBias = 0;
}

void SubPop::addAgent(Agent agent) {
	_subpop.push_back(agent);
	_popsize++;
	_totalParentCulture += agent.getParentCulture();
	_totalCulture += agent.getCulture();
	_totalBrain += agent.getBrain();
	_totalIndivLearning += agent.getIndivLearning();
	_totalObliqueLearning += agent.getObliqueLearning();
	_totalLearningBias += agent.getLearningBias();
}
