# Supplementary material for: The Cultural Brain Hypothesis: How culture drives brain expansion, sociality, and life history
Source: PLoS Comput Biol. 2018 Nov 8;14(11):e1006504. doi: 10.1371/journal.pcbi.1006504 (PMC6224031; doi:10.1371/journal.pcbi.1006504)
Supplement: S1 Code — (GZ) [file pcbi.1006504.s002.gz › CBH_Code/subpop.h]

/*
 * agent.h
 *
 *  Created on: Jul 25, 2012
 *      Author: mike
 */

#ifndef SUBPOP_H_
#define SUBPOP_H_
#include <vector>
#include <string>
#include "agent.h"

using namespace std;

class SubPop {
private:
	vector<Agent> _subpop;
	int _popsize;
	double _totalParentCulture;
	double _totalCulture;
	double _totalBrain;
	double _totalIndivLearning;
	double _totalObliqueLearning;
	double _totalLearningBias;
public:
	SubPop(Agent agent);
	SubPop(vector<Agent> agents);
	SubPop();
	~SubPop() {
		;
	}
	void addAgent(Agent agent);

	vector<Agent> getSubPop() {
		return this->_subpop;
	}

	int getSize() {
		return this->_popsize;
	}
	//Means
	double getMeanParentCulture() {
		return this->_totalParentCulture / this->_popsize;
	}
	double getMeanCulture() {
		return this->_totalCulture / this->_popsize;
	}
	double getMeanBrain() {
		return this->_totalBrain / this->_popsize;
	}
	double getMeanIndivLearning() {
		return this->_totalIndivLearning / this->_popsize;
	}
	double getMeanObliqueLearning() {
		return this->_totalObliqueLearning / this->_popsize;
	}
	double getMeanLearningBias() {
		return this->_totalLearningBias / this->_popsize;
	}

	//Totals
	double getTotalParentCulture() {
		return this->_totalParentCulture;
	}
	double getTotalCulture() {
		return this->_totalCulture;
	}
	double getTotalBrain() {
		return this->_totalBrain;
	}
	double getTotalIndivLearning() {
		return this->_totalIndivLearning;
	}
	double getTotalObliqueLearning() {
		return this->_totalObliqueLearning;
	}
	double getTotalLearningBias() {
		return this->_totalLearningBias;
	}

	Agent getAgent(int k) {
		return this->_subpop.at(k);
	}
	//Legacy names so it's compatible with a vector.
	Agent at(int k) {
		return getAgent(k);
	}
	void push_back(Agent agent) {
		addAgent(agent);
	}
	int size() {
		return getSize();
	}
	void clear() {
		_subpop.clear();
		_popsize = 0;
		_totalParentCulture = 0;
		_totalCulture = 0;
		_totalBrain = 0;
		_totalIndivLearning = 0;
		_totalObliqueLearning = 0;
		_totalLearningBias = 0;
	}
};

#endif /* AGENT_H_ */
