# Supplementary material for: The Cultural Brain Hypothesis: How culture drives brain expansion, sociality, and life history
Source: PLoS Comput Biol. 2018 Nov 8;14(11):e1006504. doi: 10.1371/journal.pcbi.1006504 (PMC6224031; doi:10.1371/journal.pcbi.1006504)
Supplement: S1 Code — (GZ) [file pcbi.1006504.s002.gz › CBH_Code/Tests/GtestCmake/clean_cmake.sh]

#!/bin/sh

find . -name "CMakeFiles" | xargs rm -rfv
find . -name "Makefile" | xargs rm -rfv
find . -name "cmake_install.cmake" | xargs rm -rfv
find . -name "CMakeCache.txt" | xargs rm -rfv
find . -name "CTestTestfile.cmake" | xargs rm -rfv
rm -vrf Testing
