# Supplementary material for: The Cultural Brain Hypothesis: How culture drives brain expansion, sociality, and life history
Source: PLoS Comput Biol. 2018 Nov 8;14(11):e1006504. doi: 10.1371/journal.pcbi.1006504 (PMC6224031; doi:10.1371/journal.pcbi.1006504)
Supplement: S1 Code — (GZ) [file pcbi.1006504.s002.gz › CBH_Code/Tests/GtestCmake/CMakeLists.txt]

# name of this project is bc_gtest_cmake, cmakelists files in this project can refer to the root src directory of project as ${PROJECT_NAME_STR}

cmake_minimum_required(VERSION 2.6)

set(PROJECT_NAME_STR bc_gtest_cmake)
project(${PROJECT_NAME_STR})

# code coverage stuff
SET(CMAKE_CXX_FLAGS "-g -O0 -Wall -fprofile-arcs -ftest-coverage")
SET(CMAKE_C_FLAGS "-g -O0 -Wall -W -fprofile-arcs -ftest-coverage")
SET(CMAKE_EXE_LINKER_FLAGS "-fprofile-arcs -ftest-coverage")

# specific to this project
add_definitions(-Wall -pthread -O3 -Wall -std=c++0x)


# ${PROJECT_SOURCE_DIR} refers to where the top level CMakeLists file is
set(COMMON_INCLUDES ${PROJECT_SOURCE_DIR}/include)

enable_testing()

# so cmake knows how to walk through project structure, for each subdirectory specified, another CMAKELISTS.txt is required.
add_subdirectory(src)
add_subdirectory(src_test)
