# Supplementary material for: The Cultural Brain Hypothesis: How culture drives brain expansion, sociality, and life history
Source: PLoS Comput Biol. 2018 Nov 8;14(11):e1006504. doi: 10.1371/journal.pcbi.1006504 (PMC6224031; doi:10.1371/journal.pcbi.1006504)
Supplement: S1 Code — (GZ) [file pcbi.1006504.s002.gz › CBH_Code/Tests/GtestCmake/README]

To Run Tests:

===============================================================================

STEP ONE: Set the environmental variable GTEST_ROOT to whereever GTEST IS INSTALLED. For the brain culture project, make sure Google test is built with Clang++ (instructions to build gtest with clang++ are provided at bottom of this README)


	Terminal commands to do this are:
		GTEST_ROOT=/location where gtest is installed/
		export GTEST_ROOT

===============================================================================
STEP TWO: cd to project root, in command line type:

	mkdir build (the build directory is created to keep working directory   cleaner, this is cmake convention, this folder might already be there)
	cd build 
	cmake .. (cmake with clang++ specific options if needed)
	make
	make test


This creates a test runner executable in GtestCmake/build/src_test.

(I took some shortcuts in the configuration of cmake for simplicity, so cmake doesn't by default show you the details of each test that is run. You will need to, as mentioned above, run the test runner executable in GtestCmake/build/src_test to see details of which tests are passing and which ones fail)

Note that the main function needs to be commented out or renamed as gtest declares it's own main.
===============================================================================
STEP THREE: Download lcov

Easily done with "sudo apt-get install lcov"

=======================================================================

STEP FOUR: cd to where the test runner is located (see above) and run the following commands:

$ lcov --zerocounters --directory .
$ lcov --capture --initial --directory . --output-file app

# Now run your test app in the same directory

$ lcov --no-checksum --directory . --capture --output-file app.info
$ genhtml app.info

These commands generate an html coverage report. Point your browser to index.html to see the coverage report.


=======================================================================
As Promised, HOW TO BUILD GTEST WITH CLANG++ FOR DUMMIES:

In terminal,

wget http://googletest.googlecode.com/files/gtest-1.6.0.zip
unzip gtest-1.6.0.zip
cd gtest-1.6.0
mkdir build
cd build
cmake -DCMAKE_CXX_COMPILER="clang++" -DCMAKE_CXX_FLAGS="-std=c++11 -stdlib=libc++ -U__STRICT_ANSI__"  ..  
make
