# Supplementary material for: The Cultural Brain Hypothesis: How culture drives brain expansion, sociality, and life history
Source: PLoS Comput Biol. 2018 Nov 8;14(11):e1006504. doi: 10.1371/journal.pcbi.1006504 (PMC6224031; doi:10.1371/journal.pcbi.1006504)
Supplement: S1 Code — (GZ) [file pcbi.1006504.s002.gz › CBH_Code/Tests/GtestCmake/src/CMakeLists.txt]

include_directories(${COMMON_INCLUDES})

add_library(${PROJECT_NAME_STR} STATIC "agent.cpp")
