# Supplementary material for: The Cultural Brain Hypothesis: How culture drives brain expansion, sociality, and life history
Source: PLoS Comput Biol. 2018 Nov 8;14(11):e1006504. doi: 10.1371/journal.pcbi.1006504 (PMC6224031; doi:10.1371/journal.pcbi.1006504)
Supplement: S1 Code — (GZ) [file pcbi.1006504.s002.gz › CBH_Code/Tests/GtestCmake/src_test/AllTests.cpp]

// LOCATION OF ALL INCLUDE FILES MUST BE SPECIFIED USING cmake's include_directories() command

//"AgentTests.cpp", "MutateGeneticTraitTest.cpp"
// "InitializePopulationTest.cpp", "FullBirthStageTest.cpp", "clearWorldTest.cpp", "migrateStageTest.cpp", "SocialIndivLearning.cpp", "SelectionStageTests.cpp", "LearningStageTests.cpp", "uniformRandomTest.cpp", "commonFunctionsTests.cpp"

#include "gtest/gtest.h"
#include  "agent.h"
#include "agent.cpp"
#include "main.cpp"
#include "commonfunctions.h"
#include "commonfunctions.cpp"
#include <vector>
#include <string>
#include <iostream>

// Agent Tests
TEST(AgentTest, setFunctionTests) {

    double b = 5.0;
    double il = 0.75;
    double ol = 0.67;
    double lb = 0.43;
    double C = 0.5;

Agent testAgent = Agent(b,il,ol,lb,C);

 testAgent.setBrain(b);
 testAgent.setIndivLearning(il);
 testAgent.setObliqueLearning(ol);
 testAgent.setLearningBias(lb);
 testAgent.setCulture(0.99);

 ASSERT_EQ(b, testAgent.getBrain());
 ASSERT_EQ(il, testAgent.getIndivLearning());
 ASSERT_EQ(ol, testAgent.getObliqueLearning());
 ASSERT_EQ(lb, testAgent.getLearningBias());
 ASSERT_EQ(0.99, testAgent.getCulture());


}

TEST(AgentTest, setFunctionTests_CapCultureAtBrainSize) {

    double b = 5.0;
    double il = 0.75;
    double ol = 0.67;
    double lb = 0.43;
    double C = 0.5;

Agent testAgent = Agent(b,il,ol,lb,C);
testAgent.setCulture(7.0);
ASSERT_EQ(5.0, testAgent.getCulture());
}

TEST(AgentTest, NoParamAgentConstructorWorks_PASS) {

    Agent testAgent = Agent();

    ASSERT_EQ(1, testAgent.getBrain());
    ASSERT_EQ(0, testAgent.getIndivLearning());
    ASSERT_EQ(0, testAgent.getObliqueLearning());
    ASSERT_EQ(0, testAgent.getLearningBias());
    // indirect test that culture is empty
    //ASSERT_EQ(0, testAgent.getTotalCulture());

}

TEST(AgentTest, ConstructAgentWithParameters_AllOkay) {

    double b = 3;
    double il = 1;
    double ol = 1;
    double lb = 1;
    double C = 1;


    Agent testAgent = Agent(b, il, ol, lb, C);
    ASSERT_EQ(3, testAgent.getBrain());
    ASSERT_EQ(1, testAgent.getIndivLearning());
    ASSERT_EQ(1, testAgent.getObliqueLearning());
    ASSERT_EQ(1, testAgent.getLearningBias());

}


TEST(AgentTest, ConstructAgentWithParameters_FAIL_BrainSize) {


    double b = -1;
    double il = 1;
    double ol = 1;
    double lb = 1;
    double initC = 0;

    EXPECT_ANY_THROW( {Agent testAgent = Agent(b, il, ol, lb, initC);} );
}


TEST(AgentTest, ConstructAgentWithParameters_FAIL_IL) {


    double b = 3;
    double il = 20.4;
    double ol = 1;
    double lb = 1;
    double initC = 1;

    EXPECT_ANY_THROW({
                     Agent testAgent = Agent(b, il, ol, lb, initC);
                     });

}


TEST(AgentTest, ConstructAgentWithParameters_FAIL_OL) {

    double b = 3;
    double il = 1;
    double ol = 23;
    double lb = 1;
    double initC = 0.5;

    EXPECT_ANY_THROW({
                       Agent testAgent = Agent(b, il, ol, lb, initC);
                       });

}

/*
//lb has range of -inf to inf

TEST(AgentTest, ConstructAgentWithParameters_FAIL_LB) {

    int b = 3;
    double il = 0.5;
    double ol = 0.9;
    double lb = -1.0;
    double initC = 0.5;
    EXPECT_ANY_THROW( {
                     Agent testAgent = Agent(b,il,ol,lb,initC);
    });

}
*/

TEST(AgentTest, ConstructAgentWithParameters_FAIL_InitC) {
    double b = 3;
    double il = 0.5;
    double ol = 0.9;
    double lb = 1.0;
    double initC = -5;

    EXPECT_ANY_THROW({
                     Agent testAgent = Agent(b,il,ol,lb,initC);
                     };);

}

TEST(AgentTest, std_input_partOne) {
//
//    int b = 3;
//    double il = 0.5;
//    double ol = 0.9;
//    double lb = 1.0;
//    double initC = 1.0;


    Agent testAgent;

    testAgent.std_input("3.0,0.5,0.9,1.0,1.0;");

    ASSERT_EQ(3,testAgent.getBrain());
    ASSERT_EQ(0.5, testAgent.getIndivLearning());
    ASSERT_EQ(0.9, testAgent.getObliqueLearning());
    ASSERT_EQ(1.0, testAgent.getLearningBias());
    ASSERT_EQ(1, testAgent.getCulture());


}


// this test has no double values that can also be written as an integer (for example, "1.0", "2.0")
TEST(AgentTest, std_output_partOne) {

    double b = 3;
    double il = 0.5;
    double ol = 0.9;
    double lb = 1;
    double initC = 0.5;


    Agent testAgent = Agent(b, il, ol, lb, initC);

    ASSERT_EQ("3,0.5,0.9,1,0.5;", testAgent.std_output());


}


TEST(AgentTest, std_input_std_output_TEST) {

    double b = 3;
    double il = 0.5;
    double ol = 0.9;
    double lb = 1.0;
    double initC = 1.0;


    Agent testAgent = Agent();
    testAgent.std_input("3,0.5,0.9,1,1;");


    ASSERT_EQ("3,0.5,0.9,1,1;",testAgent.std_output());

}

// MutateGeneticTrait Tests

TEST(mutateGeneticTraitTest, noMutateGeneticTrait_OK) {
double geneticMutationRate = -1;      // the if statement will never happen
double deviation = 1;
double parentTraitValue = 10;
double nonMutatedGeneticTrait = mutateGeneticTrait(geneticMutationRate, deviation, parentTraitValue, true, true);
ASSERT_TRUE(parentTraitValue == nonMutatedGeneticTrait);
}

TEST(mutateGeneticTraitTest, mutateGeneticTrait_OK){
double geneticMutationRate = 2;
double deviation = 0.0001;
double parentTraitValue = 1;
double mutatedGeneticTrait = mutateGeneticTrait(geneticMutationRate, deviation, parentTraitValue, true, true);
EXPECT_NEAR(1,mutatedGeneticTrait,0.1);
}

TEST(mutateGeneticTraitTest, maxMutateGeneticTrait_OK) {
double geneticMutationRate = 2;
double deviation = 0.5;
double parentTraitValue = 50;
double mutatedGeneticTrait = mutateGeneticTrait(geneticMutationRate, deviation, parentTraitValue, true, false);
ASSERT_TRUE(mutatedGeneticTrait == 1);
}

TEST(mutateGeneticTraitTest, minMutateGeneticTrait_OK) {
double geneticMutationRate = 2;
double deviation = 0.5;
double parentTraitValue = -50;
double mutatedGeneticTrait = mutateGeneticTrait(geneticMutationRate, deviation, parentTraitValue, false, true);
ASSERT_TRUE(mutatedGeneticTrait == 0);
}

TEST(mutateGeneticTraitTest, minAndMaxMutateGeneticTrait_OK){
double geneticMutationRate = 2;
double deviation = 0.0001;
double parentTraitValue = 1;
double mutatedGeneticTrait = mutateGeneticTrait(geneticMutationRate, deviation, parentTraitValue, false, false);
//ASSERT_TRUE(mutatedGeneticTrait == 1);
EXPECT_NEAR(1,mutatedGeneticTrait,0.01);
}

// initialize population tests

TEST(initializePopulationTests, initializePopulationTest_OK) {


     int numSubpopulations = 100;
     double initPopSize = 10.0;
     int initBrain = 1;
     double initIndivLearning = 1.0;
     double initObliqueLearn = 0.0;
     double initLearningBias = 0.0;
     double initAdaptKnowledge = 0.0;
     vector<vector<Agent> > P(numSubpopulations);

    initializePopulation(numSubpopulations, initPopSize, initBrain, initIndivLearning,
                          initObliqueLearn, initLearningBias, initAdaptKnowledge, P);


    ASSERT_FALSE(P.empty());
    ASSERT_EQ(numSubpopulations, P.size());

    // double check all agents in P have initAdaptKnowledge
    for (int p = 0; p < numSubpopulations; p++) {
        vector<Agent> subpop = P[p];
		for (int a = 0; a < initPopSize; a++) {
        ASSERT_EQ(initAdaptKnowledge, subpop[a].getCulture());
		}
        subpop.clear();
        }

    // double check all agents in P have initBrain size
    for (int p = 0; p < numSubpopulations; p++) {
        vector<Agent> subpop = P[p];
		for (int a = 0; a < initPopSize; a++) {
        ASSERT_EQ(initBrain, subpop[a].getBrain());
		}
        subpop.clear();
        }

    // double check all agents in P have initBrain
    for (int p = 0; p < numSubpopulations; p++) {
        vector<Agent> subpop = P[p];
		for (int a = 0; a < initPopSize; a++) {
        ASSERT_EQ(initBrain, subpop[a].getBrain());
		}
        subpop.clear();
        }

    // double check all agents in P have initObliqueLearn
    for (int p = 0; p < numSubpopulations; p++) {
        vector<Agent> subpop = P[p];
		for (int a = 0; a < initPopSize; a++) {
        ASSERT_EQ(initObliqueLearn, subpop[a].getObliqueLearning());
		}
        subpop.clear();
        }

    // double check all agents in P have initLearningBias
    for (int p = 0; p < numSubpopulations; p++) {
        vector<Agent> subpop = P[p];
		for (int a = 0; a < initPopSize; a++) {
        ASSERT_EQ(initLearningBias, subpop[a].getLearningBias());
		}
        subpop.clear();
        }


}


TEST(initializePopulationTests, initializePopulationTest_throwInvalidNumOfSubPop) {


     int numSubpopulations = -100;
     double initPopSize = 10.0;
     int initBrain = 1;
     double initIndivLearning = 1.0;
     double initObliqueLearn = 0.0;
     double initLearningBias = 0.0;
     double initAdaptKnowledge = 0.0;
     vector<vector<Agent> > P;

     // Make sure exception is thrown if agents is not initialized with valid numSubpopulations

    EXPECT_ANY_THROW(  {
                     initializePopulation(numSubpopulations, initPopSize, initBrain, initIndivLearning,initObliqueLearn, initLearningBias, initAdaptKnowledge, P);
                        };
                    );

}

TEST(initializePopulationTests, initializePopulationTest_throwInvalidInitPopSize) {

     int numSubpopulations = 100;
     double initPopSize = -10.0;
     int initBrain = 1;
     double initIndivLearning = 0.0;
     double initObliqueLearn = 0.0;
     double initLearningBias = 0.0;
     double initAdaptKnowledge = 0.0;
     vector<vector<Agent> > P;

     // Make sure exception is thrown if population is not initialized with a valid PopSize

    EXPECT_ANY_THROW(  {
                     initializePopulation(numSubpopulations, initPopSize, initBrain, initIndivLearning,initObliqueLearn, initLearningBias, initAdaptKnowledge, P);
                        };
                    );

}

TEST(initializePopulationTests, initializePopulationTest_throwInvalidBrainSize) {

     int numSubpopulations = 100;
     double initPopSize = 10.0;
     int initBrain = -1;
     double initIndivLearning = 1.0;
     double initObliqueLearn = 0.0;
     double initLearningBias = 0.0;
     double initAdaptKnowledge = 0.0;
     vector<vector<Agent> > P;

    EXPECT_ANY_THROW(  {
                     initializePopulation(numSubpopulations, initPopSize, initBrain, initIndivLearning,initObliqueLearn, initLearningBias, initAdaptKnowledge, P);
                        };
                    );

}

TEST(initializePopulationTests, initializePopulationTest_throwInvalidIndivLearning) {

     int numSubpopulations = 100;
     double initPopSize = 10.0;
     int initBrain = 1;
     double initIndivLearning = -1.0;
     double initObliqueLearn = 0.0;
     double initLearningBias = 0.0;
     double initAdaptKnowledge = 0.0;
     vector<vector<Agent> > P;

    EXPECT_ANY_THROW(  {
                     initializePopulation(numSubpopulations, initPopSize, initBrain, initIndivLearning,initObliqueLearn, initLearningBias, initAdaptKnowledge, P);
                        };
                    );

}

TEST(initializePopulationTests, initializePopulationTest_throwInvalidObliqueLearning) {

     int numSubpopulations = 100;
     double initPopSize = 10.0;
     int initBrain = 1;
     double initIndivLearning = 1.0;
     double initObliqueLearn = -1.0;
     double initLearningBias = 0.0;
     double initAdaptKnowledge = 0.0;
     vector<vector<Agent> > P;

    EXPECT_ANY_THROW(  {
                     initializePopulation(numSubpopulations, initPopSize, initBrain, initIndivLearning,initObliqueLearn, initLearningBias, initAdaptKnowledge, P);
                        };
                    );

}

TEST(initializePopulationTests, initializePopulationTest_throwInvalidAdaptKnowledge) {

     int numSubpopulations = 100;
     double initPopSize = 10.0;
     int initBrain = 1;
     double initIndivLearning = 1.0;
     double initObliqueLearn = 0.0;
     double initLearningBias = 0.0;
     double initAdaptKnowledge = -1.0;
     vector<vector<Agent> > P;

    EXPECT_ANY_THROW(  {
                     initializePopulation(numSubpopulations, initPopSize, initBrain, initIndivLearning,initObliqueLearn, initLearningBias, initAdaptKnowledge, P);
                        };
                    );

}

// fullBirthStageTest

TEST(fullBirthStageTest,fullBirthStageTest_OK){
    int numSubpopulations = 100;    //***changed numSubpopulations to 100***
    vector<double> meanCommunityCultureValues(numSubpopulations);
    vector<vector<Agent> > NP(numSubpopulations);
    vector<vector<Agent> > P(numSubpopulations);


	/*Birth Parameters*/

	int minPopsize = 10; /*Maximum popsize when no adaptive knowledge*/
	double fecundityCurvature = 10;
	double growthRateR = 0.04*20; //should vary between 0.005 and 0.04 multiplied by generation length
	double geneticMutationRate = 0.001;
	int brainMutationValue = 1;

	/*Learning Parameters*/
	double adaptKnowDeviation = 0.1;
	double lossyLearningValue = .9; //0 = Complete loss, 1 = No loss
	double obliqueLearningDeviation = 0.5;
	double learningBiasDeviation = 0.5;
	double indivLearningDeviation = 0.5;
	double indivLearningMean = 0.5;

	/*Migration Parameters*/
	double migrationRate = 0.1;

	/*Selection Parameters*/
	double maxBrainCost = 20;
	double deathRateLambda = 1.0;

	/*Initial values*/
	int initBrain = 1;
	double initAdaptKnowledge = 0.0;
	double initIndivLearning = 1.0; //0 = complete social learner, 1 = complete individual learner
	double initObliqueLearning = 0.0;
	double initLearningBias = 0.0;
	double initPopSize = 10;

    initializePopulation(numSubpopulations, initPopSize, initBrain,
			initIndivLearning, initObliqueLearning, initLearningBias,initAdaptKnowledge, P);

    birthStage(numSubpopulations, P, meanCommunityCultureValues,
				growthRateR, minPopsize, fecundityCurvature, geneticMutationRate,
				brainMutationValue, indivLearningDeviation, obliqueLearningDeviation,
				learningBiasDeviation, lossyLearningValue, adaptKnowDeviation,
				indivLearningMean, NP);

ASSERT_FALSE(NP.empty());
ASSERT_EQ(NP.size(), P.size());
ASSERT_TRUE(meanCommunityCultureValues.size() == numSubpopulations);


}

// migrate stage Tests

TEST(migrateStageTest, migrateStageTest_OK) {

    int numSubpopulations = 100;
    vector<double> meanCommunityCultureValues(numSubpopulations);
    vector<vector<Agent> > NP(numSubpopulations);
    vector<vector<Agent> > P(numSubpopulations);

	/*Birth Parameters*/
	int minPopsize = 10; /*Maximum popsize when no adaptive knowledge*/
	double fecundityCurvature = 10;
	double growthRateR = 0.04*20; //should vary between 0.005 and 0.04 multiplied by generation length
	double geneticMutationRate = 0.001;
	int brainMutationValue = 1;

	/*Learning Parameters*/
	double adaptKnowDeviation = 0.1;
	double lossyLearningValue = .9; //0 = Complete loss, 1 = No loss
	double obliqueLearningDeviation = 0.5;
	double learningBiasDeviation = 0.5;
	double indivLearningDeviation = 0.5;
	double indivLearningMean = 0.5;

	/*Migration Parameters*/
	double migrationRate = 0.1;

	/*Selection Parameters*/
	double maxBrainCost = 20;
	double deathRateLambda = 1.0;

	/*Initial values*/
	int initBrain = 1;
	double initAdaptKnowledge = 0.0;
	double initIndivLearning = 1.0; //0 = complete social learner, 1 = complete individual learner
	double initObliqueLearning = 0.0;
	double initLearningBias = 0.0;
	double initPopSize = 10;

initializePopulation(numSubpopulations, initPopSize, initBrain,
			initIndivLearning, initObliqueLearning, initLearningBias,
			initAdaptKnowledge, P);

birthStage(numSubpopulations, P, meanCommunityCultureValues,
				growthRateR, minPopsize, fecundityCurvature, geneticMutationRate,
				brainMutationValue, indivLearningDeviation, obliqueLearningDeviation,
				learningBiasDeviation, lossyLearningValue, adaptKnowDeviation,
				indivLearningMean, NP);

learningStage(numSubpopulations, NP, P, meanCommunityCultureValues,
              lossyLearningValue, adaptKnowDeviation, indivLearningMean);

migrateStage(P, NP, numSubpopulations, migrationRate);

//population size stayed the same
ASSERT_FALSE(NP.empty());
ASSERT_EQ(NP.size(), P.size());

}

TEST(migrateStageTest, migrateStageTest_NO_Migration) {

    int numSubpopulations = 3;
    vector<double> meanCommunityCultureValues(numSubpopulations);
    vector<vector<Agent> > NP(numSubpopulations);
    vector<vector<Agent> > P(numSubpopulations);

	/*Birth Parameters*/
	int minPopsize = 10; /*Maximum popsize when no adaptive knowledge*/
	double fecundityCurvature = 10;
	double growthRateR = 0.04*20; //should vary between 0.005 and 0.04 multiplied by generation length
	double geneticMutationRate = 0.001;
	int brainMutationValue = 1;

	/*Learning Parameters*/
	double adaptKnowDeviation = 0.1;
	double lossyLearningValue = .9; //0 = Complete loss, 1 = No loss
	double obliqueLearningDeviation = 0.5;
	double learningBiasDeviation = 0.5;
	double indivLearningDeviation = 0.5;
	double indivLearningMean = 0.5;

	/*Migration Parameters*/
	double migrationRate = 0;

	/*Selection Parameters*/
	double maxBrainCost = 20;
	double deathRateLambda = 1.0;

	/*Initial values*/
	int initBrain = 1;
	double initAdaptKnowledge = 0.0;
	double initIndivLearning = 1.0; //0 = complete social learner, 1 = complete individual learner
	double initObliqueLearning = 0.0;
	double initLearningBias = 0.0;
	double initPopSize = 10;

vector<Agent> subpop1(3);
vector<Agent> subpop2(3);
vector<Agent> subpop3(3);

subpop1.push_back(Agent(1, initIndivLearning, initObliqueLearning,	initLearningBias, 0.1));
subpop1.push_back(Agent(2, initIndivLearning, initObliqueLearning,	initLearningBias, 0.2));
subpop1.push_back(Agent(3, initIndivLearning, initObliqueLearning,	initLearningBias, 0.3));
subpop2.push_back(Agent(4, initIndivLearning, initObliqueLearning,	initLearningBias, 0.4));
subpop2.push_back(Agent(5, initIndivLearning, initObliqueLearning,	initLearningBias, 0.5));
subpop2.push_back(Agent(6, initIndivLearning, initObliqueLearning,	initLearningBias, 0.6));
subpop3.push_back(Agent(7, initIndivLearning, initObliqueLearning,	initLearningBias, 0.7));
subpop3.push_back(Agent(8, initIndivLearning, initObliqueLearning,	initLearningBias, 0.8));
subpop3.push_back(Agent(9, initIndivLearning, initObliqueLearning,	initLearningBias, 0.9));

P.push_back(subpop1);
P.push_back(subpop2);
P.push_back(subpop3);

birthStage(numSubpopulations, P, meanCommunityCultureValues,
				growthRateR, minPopsize, fecundityCurvature, geneticMutationRate,
				brainMutationValue, indivLearningDeviation, obliqueLearningDeviation,
				learningBiasDeviation, lossyLearningValue, adaptKnowDeviation,
				indivLearningMean, NP);

learningStage(numSubpopulations, NP, P, meanCommunityCultureValues,
              lossyLearningValue, adaptKnowDeviation, indivLearningMean);

migrateStage(P, NP, numSubpopulations, migrationRate);

//agents stay in the same place
for (int p = 0; p < numSubpopulations; p++) {
		for (int a = 0; a < NP[p].size(); a++) {
ASSERT_TRUE(NP[p][a].getCulture() == P[p][a].getCulture());
            }
    }
}

TEST(migrateStageTest, migrateStageTest_ALL_Migration) {

    int numSubpopulations = 3;
    vector<double> meanCommunityCultureValues(numSubpopulations);
    vector<vector<Agent> > NP(numSubpopulations);
    vector<vector<Agent> > P(numSubpopulations);

	/*Birth Parameters*/
	int minPopsize = 10; /*Maximum popsize when no adaptive knowledge*/
	double fecundityCurvature = 10;
	double growthRateR = 0.04*20; //should vary between 0.005 and 0.04 multiplied by generation length
	double geneticMutationRate = 0.001;
	int brainMutationValue = 1;

	/*Learning Parameters*/
	double adaptKnowDeviation = 0.1;
	double lossyLearningValue = .9; //0 = Complete loss, 1 = No loss
	double obliqueLearningDeviation = 0.5;
	double learningBiasDeviation = 0.5;
	double indivLearningDeviation = 0.5;
	double indivLearningMean = 0.5;

	/*Migration Parameters*/
	double migrationRate = 1;

	/*Selection Parameters*/
	double maxBrainCost = 20;
	double deathRateLambda = 1.0;

	/*Initial values*/
	int initBrain = 1;
	double initAdaptKnowledge = 0.0;
	double initIndivLearning = 1.0; //0 = complete social learner, 1 = complete individual learner
	double initObliqueLearning = 0.0;
	double initLearningBias = 0.0;
	double initPopSize = 10;

vector<Agent> subpop1(3);
vector<Agent> subpop2(3);
vector<Agent> subpop3(3);

subpop1.push_back(Agent(1, initIndivLearning, initObliqueLearning,	initLearningBias, 0.1));
subpop1.push_back(Agent(2, initIndivLearning, initObliqueLearning,	initLearningBias, 0.2));
subpop1.push_back(Agent(3, initIndivLearning, initObliqueLearning,	initLearningBias, 0.3));
subpop2.push_back(Agent(4, initIndivLearning, initObliqueLearning,	initLearningBias, 0.4));
subpop2.push_back(Agent(5, initIndivLearning, initObliqueLearning,	initLearningBias, 0.5));
subpop2.push_back(Agent(6, initIndivLearning, initObliqueLearning,	initLearningBias, 0.6));
subpop3.push_back(Agent(7, initIndivLearning, initObliqueLearning,	initLearningBias, 0.7));
subpop3.push_back(Agent(8, initIndivLearning, initObliqueLearning,	initLearningBias, 0.8));
subpop3.push_back(Agent(9, initIndivLearning, initObliqueLearning,	initLearningBias, 0.9));

P.push_back(subpop1);
P.push_back(subpop2);
P.push_back(subpop3);

birthStage(numSubpopulations, P, meanCommunityCultureValues,
				growthRateR, minPopsize, fecundityCurvature, geneticMutationRate,
				brainMutationValue, indivLearningDeviation, obliqueLearningDeviation,
				learningBiasDeviation, lossyLearningValue, adaptKnowDeviation,
				indivLearningMean, NP);

learningStage(numSubpopulations, NP, P, meanCommunityCultureValues,
              lossyLearningValue, adaptKnowDeviation, indivLearningMean);

migrateStage(P, NP, numSubpopulations, migrationRate);

bool isMigrated = true;

//agents all moved to different locations
//for each agent in a subpop in NP, if that agent is in the same subpop as P[subpop], then return false

for (int p = 0; p < numSubpopulations; p++) {
		for (int a = 0; a < NP[p].size(); a++) {
            int agent = NP[p][a].getCulture();
            for (int k = 0; k < P[p].size(); k++) {
                 if (agent == P[p][k].getCulture()) {isMigrated = false;}
            }
        }
}
ASSERT_TRUE(isMigrated);
}

// clear world test

TEST(clearWorldTest, clearWorld_OK) {

int b = 2;
double il = 0.5;
double ol = 0.5;
double lb = 0.5;
double initC = 0.5;

//initialize world vector
std::vector<std::vector<Agent> > world;

// initialize subpopulation vector
std::vector<Agent> subpop1;
std::vector<Agent> subpop2;

// create agents to put in subpop
Agent testAgent1 = Agent(b, il, ol, lb, initC);
Agent testAgent2 = Agent(b, il, ol, lb, initC);
Agent testAgent3 = Agent(b, il, ol, lb, initC);

// insert agents into subpop vectors
subpop1.push_back(testAgent1);
subpop1.push_back(testAgent2);
subpop1.push_back(testAgent3);
subpop2.push_back(testAgent1);
subpop2.push_back(testAgent2);
subpop2.push_back(testAgent3);

//insert subpops into world
world.push_back(subpop1);
world.push_back(subpop2);

clearWorld(world);
ASSERT_TRUE(world[0].empty());
ASSERT_TRUE(world[1].empty());
//ASSERT_TRUE(world.empty());
}

// Birth Stage Learning Test

TEST(birthStageLearning, doSocialLearningFromParent) {

double lossyLearningValue = 1.0;
double adaptKnowledgeDev = 0.5;
double indivLearningMean = 0.8;


// for parent
double parent_b = 10.0;
double parent_il = 0.0;
double parent_ol = 1.0;
double parent_lb = 0.0;
double parent_c = 10.0;

Agent parent = Agent(parent_b, parent_il, parent_ol, parent_lb, parent_c);

// for newborn with bigger brain
double nb_b = 11.3;
double nb_il = 0.0;
double nb_ol = 1.0;
double nb_lb = 0.0;
double nb_c = 10.0;

Agent newborn = Agent(nb_b, nb_il, nb_ol, nb_lb, nb_c);


Agent educatedNewBorn = learnAdaptiveKnowledge(newborn, parent, lossyLearningValue, adaptKnowledgeDev, indivLearningMean);

// ensure that agent learn to within a set number of stdev of parent and that agents brain is never less than original brain size
EXPECT_NEAR(newborn.getCulture(), parent.getCulture(), ((lossyLearningValue*parent.getCulture()) + 4*adaptKnowledgeDev));
// since no lossy learning,
//ASSERT_TRUE(educatedNewBorn.getBrain() >= parent.getBrain());
// confirm culture is capped at brainsize!
ASSERT_TRUE(educatedNewBorn.getCulture() <= educatedNewBorn.getBrain());

// following test should fail sometimes!
//ASSERT_TRUE(educatedNewBorn.getCulture() >= parent.getBrain());


}

TEST(birthStageLearning, doIndividualLearning) {

double lossyLearningValue = 1.0;
double adaptKnowledgeDev = 0.5;
double indivLearningMean = 0.8;


// for parent
double parent_b = 10.0;
double parent_il = 1.0;
double parent_ol = 0.0;
double parent_lb = 0.0;
double parent_c = 10.0;

Agent parent = Agent(parent_b, parent_il, parent_ol, parent_lb, parent_c);


double nb_b = 11.3;
double nb_il = 1.0;
double nb_ol = 0.0;
double nb_lb = 0.0;
double nb_c = 5.0;

Agent newborn = Agent(nb_b, nb_il, nb_ol, nb_lb, nb_c);


Agent educatedNewBorn = learnAdaptiveKnowledge(newborn, parent, lossyLearningValue, adaptKnowledgeDev, indivLearningMean);

// ensure that agent learns to within a set number of stdev of indivLearningMean
EXPECT_NEAR(newborn.getCulture(), newborn.getCulture(), ((indivLearningMean+ 4*adaptKnowledgeDev)));
// confirm culture is capped at brainsize!
ASSERT_TRUE(educatedNewBorn.getCulture() <= educatedNewBorn.getBrain());
// TODO only true in the learning stage, so fails here
//ASSERT_TRUE(educatedNewBorn.getCulture() >= newborn.getCulture());
// TODO indiv learning in birth stage diff from learning stage
}

// Social Indiv Learning 

TEST(socialIndivLearningTest, createIndivLearnerOK) {

double parentBrain = 1000;
double kidBrain = 900;

double iLearning = 0.0;
double oLearning = 0.0;
double biasLearning = 0.0;
double culture = 1.0;
double lossyLearningValue = 0.9;
double adaptKnowledgeDev = 0.1;
double indivLearningMean = 0.5;

Agent parent = Agent(parentBrain,iLearning, oLearning, biasLearning,culture);
Agent newborn = Agent(kidBrain, iLearning, oLearning, biasLearning,0.5);

double socialLearn = 0.00001;
double before;

if (socialLearn > newborn.getIndivLearning()) {
				//We re-roll the dice to allow some oblique learning
				double shouldILearnFromTeacher = randZeroOne();
				if (shouldILearnFromTeacher < newborn.getObliqueLearning()) {
					/*double totalCommunityCulture =
							getTotalCommunityCultureFromSigmoid(P[p],
									meanCommunityCultureValues[p],
									newborn.getLearningBias());*/
					//Select random teacher
					Agent teacher = parent;
					//Perform imperfect learning, but only update if better than what you have
					double myCulture = getNormalRandom(
							lossyLearningValue * teacher.getCulture(),
							adaptKnowledgeDev);
					if (myCulture > newborn.getCulture()) {
						newborn.setCulture(myCulture);
					}
				} //TODO check that no more learning for social learners who aren't oblique learners

			} else { //Individual learners
				//Perform individual learning, but only update if better than what you have
				before = newborn.getCulture();

				double myCulture = getNormalRandom(
						indivLearningMean*newborn.getBrain(),
						adaptKnowledgeDev);
				if (myCulture > newborn.getCulture()) {
					newborn.setCulture(myCulture);
				}
			}

ASSERT_TRUE(newborn.getCulture() >= before);

}

TEST(socialIndivLearningTest, createSocialLearnerOK) {

double parentBrain = 1000;
double kidBrain = 900;

double iLearning = 0.0;
double oLearning = 1.0;
double biasLearning = 0.0;
double culture = 1.0;
double lossyLearningValue = 0.9;
double adaptKnowledgeDev = 0.1;
double indivLearningMean = 0.5;

Agent parent = Agent(parentBrain,iLearning, oLearning, biasLearning,culture);
Agent newborn = Agent(kidBrain, iLearning, oLearning, biasLearning,0.5);

double socialLearn = 1.0;
double before;

if (socialLearn > newborn.getIndivLearning()) {
				//We re-roll the dice to allow some oblique learning
				double shouldILearnFromTeacher = randZeroOne();
				if (shouldILearnFromTeacher < newborn.getObliqueLearning()) {
					/*double totalCommunityCulture =
							getTotalCommunityCultureFromSigmoid(P[p],
									meanCommunityCultureValues[p],
									newborn.getLearningBias());*/
					//Select random teacher
					Agent teacher = parent;
					//Perform imperfect learning, but only update if better than what you have
					before = newborn.getCulture();
					
					double myCulture = getNormalRandom(
							lossyLearningValue * teacher.getCulture(),
							adaptKnowledgeDev);
					if (myCulture > newborn.getCulture()) {
						newborn.setCulture(myCulture);
					}
				} //TODO check that no more learning for social learners who aren't oblique learners

			} else { //Individual learners
				//Perform individual learning, but only update if better than what you have

				double myCulture = getNormalRandom(
						indivLearningMean*newborn.getBrain(),
						adaptKnowledgeDev);
				if (myCulture > newborn.getCulture()) {
					newborn.setCulture(myCulture);
				}
			}

ASSERT_TRUE(newborn.getCulture() >= before);

}

TEST(socialIndivLearningTest, createSocialLearner_KidCultureIsBigger) {

double parentBrain = 1000;
double kidBrain = 800;

double iLearning = 0.0;
double oLearning = 1.0;
double biasLearning = 0.0;
double culture = 1.0;
double lossyLearningValue = 0.9;
double adaptKnowledgeDev = 0.1;
double indivLearningMean = 0.5;

Agent parent = Agent(parentBrain,iLearning, oLearning, biasLearning,0.5);
Agent newborn = Agent(kidBrain, iLearning, oLearning, biasLearning,1.0);

double socialLearn = 1.0;
double before;

if (socialLearn > newborn.getIndivLearning()) {
				//We re-roll the dice to allow some oblique learning
				double shouldILearnFromTeacher = randZeroOne();
				if (shouldILearnFromTeacher < newborn.getObliqueLearning()) {
					/*double totalCommunityCulture =
							getTotalCommunityCultureFromSigmoid(P[p],
									meanCommunityCultureValues[p],
									newborn.getLearningBias());*/
					//Select random teacher
					Agent teacher = parent;
					//Perform imperfect learning, but only update if better than what you have
					before = newborn.getCulture();
					
					double myCulture = getNormalRandom(
							lossyLearningValue * teacher.getCulture(),
							adaptKnowledgeDev);
					if (myCulture > newborn.getCulture()) {
						newborn.setCulture(myCulture);
					}
				} //TODO check that no more learning for social learners who aren't oblique learners

			} else { //Individual learners
				//Perform individual learning, but only update if better than what you have

				double myCulture = getNormalRandom(
						indivLearningMean*newborn.getBrain(),
						adaptKnowledgeDev);
				if (myCulture > newborn.getCulture()) {
					newborn.setCulture(myCulture);
				}
			}

ASSERT_TRUE(newborn.getCulture() == before);

}

// selection stage test

TEST(selectionStageTest, selectionStageTest_ALL_ALIVE) {

    int numSubpopulations = 3;
    vector<double> meanCommunityCultureValues(numSubpopulations);
    vector<vector<Agent> > NP(numSubpopulations);
    vector<vector<Agent> > P(numSubpopulations);

	/*Birth Parameters*/
	int minPopsize = 10; /*Maximum popsize when no adaptive knowledge*/
	double fecundityCurvature = 10;
	double growthRateR = 0.04*20; //should vary between 0.005 and 0.04 multiplied by generation length
	double geneticMutationRate = 0.001;
	int brainMutationValue = 1;

	/*Learning Parameters*/
	double adaptKnowDeviation = 0.1;
	double lossyLearningValue = .9; //0 = Complete loss, 1 = No loss
	double obliqueLearningDeviation = 0.5;
	double learningBiasDeviation = 0.5;
	double indivLearningDeviation = 0.5;
	double indivLearningMean = 0.5;

	/*Migration Parameters*/
	double migrationRate = 0.1;

	/*Selection Parameters*/
	double maxBrainCost = 100000;
	double deathRateLambda = 1.0;

	/*Initial values*/
	double initBrain = 1;
	double initAdaptKnowledge = 1;
	double initIndivLearning = 1.0; //0 = complete social learner, 1 = complete individual learner
	double initObliqueLearning = 0.0;
	double initLearningBias = 0.0;
	double initPopSize = 10;

initializePopulation(numSubpopulations, initPopSize, initBrain,
			initIndivLearning, initObliqueLearning, initLearningBias,
			initAdaptKnowledge, P);

birthStage(numSubpopulations, P, meanCommunityCultureValues,
				growthRateR, minPopsize, fecundityCurvature, geneticMutationRate,
				brainMutationValue, indivLearningDeviation, obliqueLearningDeviation,
				learningBiasDeviation, lossyLearningValue, adaptKnowDeviation,
				indivLearningMean, NP);

learningStage(numSubpopulations, NP, P, meanCommunityCultureValues,
              lossyLearningValue, adaptKnowDeviation, indivLearningMean);

migrateStage(P, NP, numSubpopulations, migrationRate);

selectionStage(P, NP, numSubpopulations, deathRateLambda, maxBrainCost);

ASSERT_FALSE(NP[0].empty());
ASSERT_FALSE(NP[1].empty());
ASSERT_FALSE(NP[3].empty());
ASSERT_EQ(NP[0].size(), P[0].size());
ASSERT_EQ(NP[1].size(), P[1].size());
ASSERT_EQ(NP[2].size(), P[2].size());

}

TEST(selectionStageTest, selectionStageTest_HALF_ALIVE) {

    int numSubpopulations = 3;
    vector<double> meanCommunityCultureValues(numSubpopulations);
    vector<vector<Agent> > NP(numSubpopulations);
    vector<vector<Agent> > P(numSubpopulations);

	/*Birth Parameters*/
	int minPopsize = 10; /*Maximum popsize when no adaptive knowledge*/
	double fecundityCurvature = 10;
	double growthRateR = 0.04*20; //should vary between 0.005 and 0.04 multiplied by generation length
	double geneticMutationRate = 0.001;
	int brainMutationValue = 1;

	/*Learning Parameters*/
	double adaptKnowDeviation = 0.1;
	double lossyLearningValue = .9; //0 = Complete loss, 1 = No loss
	double obliqueLearningDeviation = 0.5;
	double learningBiasDeviation = 0.5;
	double indivLearningDeviation = 0.5;
	double indivLearningMean = 0.5;

	/*Migration Parameters*/
	double migrationRate = 0.1;

	/*Selection Parameters*/
	double maxBrainCost = 100000;
	double deathRateLambda = 1.0;

	/*Initial values*/
	double initBrain = 5;
	double initAdaptKnowledge = 1;
	double initIndivLearning = 1.0; //0 = complete social learner, 1 = complete individual learner
	double initObliqueLearning = 0.0;
	double initLearningBias = 0.0;
	double initPopSize = 10;

initializePopulation(numSubpopulations, initPopSize, initBrain,
			initIndivLearning, initObliqueLearning, initLearningBias,
			initAdaptKnowledge, P);
/*
birthStage(numSubpopulations, P, meanCommunityCultureValues,
				growthRateR, minPopsize, fecundityCurvature, geneticMutationRate,
				brainMutationValue, indivLearningDeviation, obliqueLearningDeviation,
				learningBiasDeviation, lossyLearningValue, adaptKnowDeviation,
				indivLearningMean, NP);

learningStage(numSubpopulations, NP, P, meanCommunityCultureValues,
              lossyLearningValue, adaptKnowDeviation, indivLearningMean);

migrateStage(P, NP, numSubpopulations, migrationRate);
*/
selectionStage(P, NP, numSubpopulations, deathRateLambda, 2.0816);

int NPSize = NP[0].size() + NP[1].size() + NP[2].size();
int PSize = P[0].size() + P[1].size() + P[2].size();
EXPECT_NEAR(NPSize,PSize,10);

}


TEST(selectionStageTest, selectionStageTest_ALL_DEAD) {

    int numSubpopulations = 3;
    vector<double> meanCommunityCultureValues(numSubpopulations);
    vector<vector<Agent> > NP(numSubpopulations);
    vector<vector<Agent> > P(numSubpopulations);

	/*Birth Parameters*/
	int minPopsize = 10; /*Maximum popsize when no adaptive knowledge*/
	double fecundityCurvature = 10;
	double growthRateR = 0.04*20; //should vary between 0.005 and 0.04 multiplied by generation length
	double geneticMutationRate = 0;
	int brainMutationValue = 1;

	/*Learning Parameters*/
	double adaptKnowDeviation = 0.0;
	double lossyLearningValue = 1.0; //0 = Complete loss, 1 = No loss
	double obliqueLearningDeviation = 0.0;
	double learningBiasDeviation = 0.0;
	double indivLearningDeviation = 0.0;
	double indivLearningMean = 0.0;

	/*Migration Parameters*/
	double migrationRate = 0.1;

	/*Selection Parameters*/
	double maxBrainCost = 1;
	double deathRateLambda = 1.0;

	/*Initial values*/
	double initBrain = 0;
	double initAdaptKnowledge = 0;
	double initIndivLearning = 0.0; //0 = complete social learner, 1 = complete individual learner
	double initObliqueLearning = 0.0;
	double initLearningBias = 0.0;
	double initPopSize = 10;

initializePopulation(numSubpopulations, initPopSize, initBrain,
			initIndivLearning, initObliqueLearning, initLearningBias,
			initAdaptKnowledge, NP);
/*
birthStage(numSubpopulations, P, meanCommunityCultureValues,
				growthRateR, minPopsize, fecundityCurvature, geneticMutationRate,
				brainMutationValue, indivLearningDeviation, obliqueLearningDeviation,
				learningBiasDeviation, lossyLearningValue, adaptKnowDeviation,
				indivLearningMean, NP);

learningStage(numSubpopulations, NP, P, meanCommunityCultureValues,
              lossyLearningValue, adaptKnowDeviation, indivLearningMean);

migrateStage(P, NP, numSubpopulations, migrationRate);
*/
selectionStage(P, NP, numSubpopulations, deathRateLambda, maxBrainCost);

ASSERT_TRUE(NP[0].empty());
ASSERT_TRUE(NP[1].size() == 0);
ASSERT_TRUE(NP[2].size() == 0);

}

// selectAgentBasedOnCulture Test

TEST(selectParentTest, statisticallyOK) {


// initializing agent characteristics for subpop[0]
double b = 1000.0;
double il = 0.0;
double ol = 0.0;
double lb = 0.0;
double dumb = 0.0;
double avg= 0.50;
double smart=1.0;

//initializing agent characteristics for subpop[1]
double b1 = 10.0;
double dumb1 = 0.0;
double avg1= 0.25;
double smart1=0.50;

//initializing vectors to store Agents
std::vector<std::vector<Agent> > Population;
std::vector<Agent> parents;
std::vector<Agent> parents2;

// creating parents for subpop(0)
Agent dumbParent = Agent(b, il, ol, lb, dumb);
Agent avgParent = Agent(b, il, ol, lb, avg);
Agent smartParent = Agent(b, il, ol, lb, smart);

parents.push_back(dumbParent);
parents.push_back(avgParent);
parents.push_back(smartParent);

Population.push_back(parents);

// creating parents for subpop(1)
Agent dumbParent1 = Agent(b1, il, ol, lb, dumb1);
Agent avgParent1 = Agent(b1, il, ol, lb, avg1);
Agent smartParent1 = Agent(b1, il, ol, lb, smart1);

parents2.push_back(dumbParent1);
parents2.push_back(avgParent1);
parents2.push_back(smartParent1);

Population.push_back(parents2);

// sending variables for the parent selection
int fecundityCurve = 1.0;
double meanCommunityCulture = getMeanCommunityCulture(Population[0]);
double sigmoidCurvature = 10.0;
double totalCommunityCulture = getTotalCommunityCultureFromSigmoid(
					Population[0], meanCommunityCulture, fecundityCurve);

int dumbParentCount =0;
int avgParentCount =0;
int smartParentCount =0;

// Have 1000 newborns pick parent

for (int i=0; i<15000; i++) {


Agent parent = selectAgentBasedOnCulture(Population,0,meanCommunityCulture,
                                         fecundityCurve, totalCommunityCulture);


//cout << parent.getCulture() << endl;

if (parent.getCulture() == dumb) {
    dumbParentCount++;
}
if (parent.getCulture() == avg) {
    avgParentCount++;
}

if (parent.getCulture() == smart) {
    smartParentCount++;
}

}

    cout << "smarter subpopulation dumbparent count " << dumbParentCount << endl;
    cout << "smarter subpopulation averageParent count " << avgParentCount << endl;
    cout << "smarter subpopulation smartParent count " << smartParentCount << endl;

// sending variables for the parent selection
int fecundityCurve1 = 1.0;
double meanCommunityCulture1 = getMeanCommunityCulture(Population[1]);
double sigmoidCurvature1 = 10.0;

double totalCommunityCulture1 = getTotalCommunityCultureFromSigmoid(
					Population[1], meanCommunityCulture1, fecundityCurve1);


int dumbParentCount1 =0;
int avgParentCount1 =0;
int smartParentCount1 =0;

for (int i=0; i<15000; i++) {


Agent parent = selectAgentBasedOnCulture(Population,1,meanCommunityCulture1,
                                         fecundityCurve1, totalCommunityCulture1);


//cout << parent.getCulture() << endl;

if (parent.getCulture() == dumb1) {
    dumbParentCount1++;
}
if (parent.getCulture() == avg1) {
    avgParentCount1++;
}

if (parent.getCulture() == smart1) {
    smartParentCount1++;
}

}

cout << "dumber subpopulation dumbparent count " << dumbParentCount1 << endl;
cout << "dumber subpopulation averageParent count " << avgParentCount1 << endl;
cout << "dumber subpopulation smartParent count " << smartParentCount1 << endl;


// expect that the smartParents will be picked more often
EXPECT_TRUE(avgParentCount < smartParentCount);
EXPECT_TRUE(dumbParentCount < smartParentCount);
EXPECT_TRUE(dumbParentCount < avgParentCount);


EXPECT_TRUE(avgParentCount1 < smartParentCount1);
EXPECT_TRUE(dumbParentCount1 < smartParentCount1);
EXPECT_TRUE(dumbParentCount1 < avgParentCount1);
}

// get Uniform Random test

TEST(getUniformRandomTest, getUniformRandom_OK_INT) {
         int min = 5;
         int max = 10;
         int randomNum = getUniformRandom(5,10);
         ASSERT_TRUE(randomNum>=5 && randomNum<=10);
}

TEST(getUniformRandomTest, getUniformRandom_OK_REAL) {
        double dmin = 5.0;
        double dmax = 10.0;
        double randomNum = getUniformRandom(5.0,10.0);
        ASSERT_TRUE(randomNum>=5.0 && randomNum<=10.0);
}

TEST(getUniformRandomTest, getUniformRandom_FAIL_INT) {
        int min = 5;
        int max = 10;
        int randomNum = getUniformRandom(5,10);
        ASSERT_FALSE(randomNum<5 || randomNum>10);
}

TEST(getUniformRandomTest, getUniformRandom_FAIL_REAL) {
       double dmin = 5.0;
       double dmax = 10.0;
       double randomNum = getUniformRandom(5.0,10.0);
       ASSERT_FALSE(randomNum<5.0 || randomNum>10.0);
}

//common functions tests

TEST(commonFunctionTests, getMeanCommunityCulturePASS) {


double b = 2.0;
double il = 0.5;
double ol = 0.5;
double lb = 0.5;
double C = 0.5;

// initialize subpopulation vector
std::vector<Agent> subpop;

// create agents to put in subpop
Agent testAgent1 = Agent(b, il, ol, lb, C);
Agent testAgent2 = Agent(b, il, ol, lb, C);
Agent testAgent3 = Agent(b, il, ol, lb, C);

// insert agents into subpop vector
subpop.push_back(testAgent1);
subpop.push_back(testAgent2);
subpop.push_back(testAgent3);


ASSERT_EQ(0.5, getMeanCommunityCulture(subpop));

}

TEST(commonFunctionTests, getMeanCommunityCultureZERO) {


double b = 2.0;
double il = 0.5;
double ol = 0.5;
double lb = 0.5;
double C = 0;

// initialize subpopulation vector
std::vector<Agent> subpop;

// create agents to put in subpop
Agent testAgent1 = Agent(b, il, ol, lb, C);
Agent testAgent2 = Agent(b, il, ol, lb, C);
Agent testAgent3 = Agent(b, il, ol, lb, C);

// insert agents into subpop vector
subpop.push_back(testAgent1);
subpop.push_back(testAgent2);
subpop.push_back(testAgent3);


ASSERT_EQ(0, getMeanCommunityCulture(subpop));

}

TEST(commonFunctionTests, getMeanCommunityCultureFAIL) {


double b = 2.0;
double il = 0.5;
double ol = 0.5;
double lb = 0.5;
// invalid value, exception should be thrown when creating agents
double C = -0.5;


// initialize subpopulation vector
std::vector<Agent> subpop;

EXPECT_ANY_THROW(  {

// create agents to put in subpop
Agent testAgent1 = Agent(b, il, ol, lb, C);
// code should never reach here
FAIL();
Agent testAgent2 = Agent(b, il, ol, lb, C);
Agent testAgent3 = Agent(b, il, ol, lb, C);

// insert agents into subpop vector
subpop.push_back(testAgent1);
subpop.push_back(testAgent2);
subpop.push_back(testAgent3);


ASSERT_EQ(-0.5, getMeanCommunityCulture(subpop));

};
);
}


TEST(commonFunctionTests, carryingCapacityTestCompare_OKAY1) {

int scale = 1;
int minPop = 10;
double lowMeanCulture[5] = {1,10,25,40,50 };
double highMeanCulture[5] = {55,60,75,90,100};

for (int i=0; i<4 ;i++) {
double lowCultureCarryCapacity = carryingCapacity(scale, minPop, lowMeanCulture[i]);
double highCultureCarryCapacity = carryingCapacity(scale, minPop, highMeanCulture[i]);

ASSERT_TRUE(lowCultureCarryCapacity < highCultureCarryCapacity);
}

}

TEST(commonFunctionTests, carryingCapacityTestValues_OKAY2) {

int scale = 2;

int minPop = 10;
double meanCulture = 0.5;
double carryCapacity = carryingCapacity(scale, minPop, meanCulture);
double abs_error = 0.05;
EXPECT_NEAR(10.81, carryCapacity, abs_error);

}


TEST(commonFunctionTests, carryingCapacityTestValues_OKAY3) {

int scale = 10;
int minPop = 10;
double meanCulture = 0.5;
int carryCapacity = carryingCapacity(scale, minPop, meanCulture);
EXPECT_EQ(14, carryCapacity);

}

TEST(commonFunctionTests, numChildrenTest_COMPARE) {

int N0 = 10;
int minPop = 10;
double r = 0.8;
double small_c = 0.5;
double big_c = 1.0;

int lowNumChildren = numChildren(N0,r,small_c,minPop);
int highNumChildren = numChildren(N0,r,big_c,minPop);

ASSERT_TRUE(lowNumChildren < highNumChildren);

}


TEST(commonFunctionTests, numChildrenTest_VALUE) {

int N0 = 10;
int minPop = 10;
double r = 0.8;
double c = 0.1;

int numOfChildren = numChildren(N0,r,c,minPop);

// TODO numChildren() returns an int (rounded down?)
EXPECT_NEAR(10,numOfChildren,0.1);

}

TEST(commonFunctionTests, getTotalCommunityCultureToPowerTest) {

double b = 2.0;
double il = 0.5;
double ol = 0.5;
double lb = 0.5;
double C = 0.75;

// initialize subpopulation vector
std::vector<Agent> subpop;

// create agents to put in subpop
Agent testAgent1 = Agent(b, il, ol, lb, C);
Agent testAgent2 = Agent(b, il, ol, lb, C);
Agent testAgent3 = Agent(b, il, ol, lb, C);

// insert agents into subpop vector
subpop.push_back(testAgent1);
subpop.push_back(testAgent2);
subpop.push_back(testAgent3);

double cultureToPower = getTotalCommunityCultureToPower(subpop, 2.5);

EXPECT_NEAR(1.461, cultureToPower, 0.1);

}

TEST(commonFunctionTests, sigmoidTestValuePASS) {

double value = 1.5;
double inflection = 1.2;
double curvature = 2.0;

double valueReturned = sigmoid(value, inflection, curvature);
EXPECT_NEAR(0.65, valueReturned, 0.1);
}

TEST(commonFunctionTests, sigmoidTestValue_FAILValue) {

double value = -1.0;
// inflection can't be too big??
double inflection = 1.2;
double curvature = 2.0;

EXPECT_ANY_THROW( {

double valueReturned = sigmoid(value, inflection, curvature);
EXPECT_NEAR(0.35, valueReturned, 0.1);

});
}

TEST(commonFunctionTests, sigmoidTestValue_FAIL_Curvature) {

double value = 1.5;
// inflection can't be too big??
double inflection = 1.2;
double curvature = -2.0;

EXPECT_ANY_THROW( {

double valueReturned = sigmoid(value, inflection, curvature);
EXPECT_NEAR(0.65, valueReturned, 0.1);

});
}

TEST(commonFunctionTests, sigmoidTestValueValue) {

double value = 1.5;
// inflection can't be too big??
double inflection = 1.2;
double curvature = 2.0;

double valueReturned = sigmoid(value, inflection, curvature);
EXPECT_NEAR(0.65, valueReturned, 0.1);

}

TEST(commonFunctionTests, getTotalCommunityCultureFromSigmoidTest) {

double b = 2.0;
double il = 0.5;
double ol = 0.5;
double lb = 0.5;
double C = 0.5;

// initialize subpopulation vector
std::vector<Agent> subpop;

// create agents to put in subpop
Agent testAgent1 = Agent(b, il, ol, lb, C);
Agent testAgent2 = Agent(b, il, ol, lb, C);
Agent testAgent3 = Agent(b, il, ol, lb, C);

// insert agents into subpop vector
subpop.push_back(testAgent1);
subpop.push_back(testAgent2);
subpop.push_back(testAgent3);

double meanCulture = getMeanCommunityCulture(subpop);

ASSERT_EQ(meanCulture,0.5);

ASSERT_EQ(sigmoid(0.5,meanCulture, 2.0) + sigmoid(0.5, meanCulture, 2.0) + sigmoid(0.5, meanCulture, 2.0),getTotalCommunityCultureFromSigmoid(subpop,meanCulture, 2.0));


}

TEST(commonFunctionTests, deathRateDIETest) {

double deathRateLambda = 1;
double brain = 0;
double culture = 0.5;


ASSERT_EQ(1, deathRate(deathRateLambda,brain,brain,culture, 100));

}

TEST(commonFunctionTests, deathRateCompareTest_BrainConst) {

double deathRateLambda = 1;
double smallB = 1.0;
double bigB = 15.0;
double brain=10;
double highCulture = 10;
double lowCulture = 9;

ASSERT_TRUE(deathRate(deathRateLambda,brain,brain,highCulture, 100) < deathRate(deathRateLambda,brain,brain,lowCulture, 100));

ASSERT_TRUE(deathRate(deathRateLambda,smallB,smallB,highCulture, 100) < deathRate(deathRateLambda,bigB,bigB,highCulture, 100));
}

TEST(commonFunctionTests, deathRateValueTest) {

double deathRateLambda = 1;
double brain = 10;
double culture = 1.0;
double brainCost = 100;


EXPECT_NEAR(0.09,deathRate(deathRateLambda,brain, brain, culture, brainCost), 0.1);


}

TEST(commonFunctionTests, getMeanPopulationParametersTest) {

double b = 50;
double il = 0.5;
double ol = 0.5;
double lb = 0.5;
double C = 1.0;

double b2 = 25;
double il2 = 0.5;
double ol2 = 0.5;
double lb2 = 0.5;
double C2 = 0.5;

double b3 = 25;
double il3 = 0.5;
double ol3 = 0.5;
double lb3 = 0.5;
double C3 = 0.0;

// initialize subpopulation vector
std::vector<std::vector<Agent> > testPop;
std::vector<Agent> subpop1;
std::vector<Agent> subpop2;
std::vector<Agent> subpop3;

// create agents to put in subpop
Agent testAgent1_1 = Agent(b, il, ol, lb, C);
Agent testAgent1_2 = Agent(b, il, ol, lb, C);
Agent testAgent1_3 = Agent(b, il, ol, lb, C);


Agent testAgent2_1= Agent(b2, il2, ol2, lb2, C2);
Agent testAgent2_2 = Agent(b2, il2, ol2, lb2, C2);
Agent testAgent2_3 = Agent(b2, il2, ol2, lb2, C2);

Agent testAgent3_1= Agent(b3, il3, ol3, lb3, C3);
Agent testAgent3_2 = Agent(b3, il3, ol3, lb3, C3);
Agent testAgent3_3 = Agent(b3, il3, ol3, lb3, C3);


// insert agents into subpop vector
subpop1.push_back(testAgent1_1);
subpop1.push_back(testAgent1_2);
subpop1.push_back(testAgent1_3);

subpop2.push_back(testAgent2_1);
subpop2.push_back(testAgent2_2);
subpop2.push_back(testAgent2_3);


subpop3.push_back(testAgent3_1);
subpop3.push_back(testAgent3_2);
subpop3.push_back(testAgent3_3);

testPop.push_back(subpop1);
testPop.push_back(subpop2);
testPop.push_back(subpop3);

vector<double> expectedOutput;
double brainMean = 300.0/9;
double cultureMean= 4.5/9; //187.5/9
double iLearningTotal = 0.5;
double oLearningTotal = 0.5;
double learningBiasTotal = 0.5;
expectedOutput.push_back(brainMean);
expectedOutput.push_back(cultureMean);
expectedOutput.push_back(iLearningTotal);
expectedOutput.push_back(oLearningTotal);
expectedOutput.push_back(learningBiasTotal);


ASSERT_EQ(expectedOutput, getMeanPopulationParameters(testPop));

}


int main(int argc, char **argv) {
    testing::InitGoogleTest(&argc, argv);
    return RUN_ALL_TESTS();
}
