# Supplementary material for: The Cultural Brain Hypothesis: How culture drives brain expansion, sociality, and life history
Source: PLoS Comput Biol. 2018 Nov 8;14(11):e1006504. doi: 10.1371/journal.pcbi.1006504 (PMC6224031; doi:10.1371/journal.pcbi.1006504)
Supplement: S1 Code — (GZ) [file pcbi.1006504.s002.gz › CBH_Code/Tests/GtestCmake/src_test/CMakeLists.txt]

#Cmake has an UNUSUAL CASE when it comes to Gtest, usually external libraries are referened via cmake's ExternalProject_Add() command

find_package(GTest REQUIRED)

set(PROJECT_TEST_NAME "${PROJECT_NAME_STR}_test")

# must specify where all include files in the "#include" section of src and src_tests files as well! 

include_directories(${GTEST_INCLUDE_DIRS} ${COMMON_INCLUDES})
include_directories(${PROJECT_SOURCE_DIR}/src)
include_directories(${PROJECT_SOURCE_DIR}/src_test)


add_executable(${PROJECT_TEST_NAME} "AllTests.cpp")

target_link_libraries(${PROJECT_TEST_NAME} ${PROJECT_NAME_STR} ${GTEST_BOTH_LIBRARIES} pthread)

add_test(${PROJECT_TEST_NAME} ${PROJECT_TEST_NAME})
